# Supplementary material for: Increased Hepatitis E Virus Seroprevalence Correlates with Lower CD4+ Cell Counts in HIV-Infected Persons in Argentina
Source: PLoS One. 2016 Jul 28;11(7):e0160082. doi: 10.1371/journal.pone.0160082 (PMC4965084; doi:10.1371/journal.pone.0160082)
Supplement: S1 File — (XLSX) [file pone.0160082.s001.xlsx]

## Sheet: Sheet1
	HEV IgG	age	sex	CD4
	0	23	0	300
	0	27	0	331
	0	55	0	39
	0	35	0	596
	1	35	0	65
	0	29	0	363
	0	22	0	282
	0	42	0	92
	0	41	0	467
	0	51	0	977
	0	43	0	677
	0	27	0	472
	0	41	0	165
	0	27	0	213
	0	59	0	792
	0	42	0	966
	0	42	0	489
	0	33	0	446
	0	38	0	804
	0	44	0	142
	0	15	1	463
	0	42	1	198
	0	46	0	557
	0	45	0	3
	0	26	0	108
	0	23	0	425
	0	35	0	694
	0	49	0	256
	0	32	0	321
	0	42	0	208
	1	67	1	66
	1	41	0	352
	0	38	1	409
	0	48	0	402
	0	18	1	383
	1	42	0	650
	0	52	0	260
	0	30	0	251
	0	56	0	211
	0	39	0	180
	0	42	0	205
	0	48	0	286
	0	65	0	180
	0	42	0	367
	0	44	0	376
	0	43	0	370
	0	56	0	263
	1	69	0	326
	0	52	0	57
	0	55	0	205
	0	58	0	326
	0	40	1	271
	0	29	0	314
	0	55	0	19
	0	29	0	183
	0	44	0	209
	0	40	1	203
	0	35	0	265
	0	50	0	319
	0	50	0	297
	0	39	1	148
	1	51	0	297
	0	60	0	132
	0	47	0	348
	0	34	0	226
	0	46	0	188
	0	23	0	300
	0	54	0	21
	0	30	1	4
	0	32	0	9
	0	24	1	120
	1	33	0	18
	0	31	0	20
	1	37	1	26
	0	31	0	37
	0	35	1	119
	0	41	0	29
	0	52	0	40
	0	38	0	43
	0	48	1	64
	0	40	0	32
	1	59	0	131
	0	24	0	342
	0	39	0	150
	0	41	0	45
	0	32	0	11
	0	31	0	210
	0	43	1	14
	0	24	1	4
	0	31	0	300
	1	32	0	40
	0	44	1	38
	0	32	0	255
	0	45	0	144
	1	39	1	22
	0	76		919
	0	29		621
	0	33		506
	0	58		135
	0	31		790
	0	34		592
	0	30		485
	0	38		423
	0	30		626
	0	30		338
	0	49		636
	1	28		611
	0	39		514
	0	37		826
	0	65		383
	0	28		817
	0	26		267
	0	23		872
	0	62		469
	0	32		562
	0	24		447
	0	35		435
	1	38		348
	0	31		327
	0	54		651
	0	39		521
	0	35		599
	0	44		708
	0	46		685
	0	35		484
	0	49		274
	0	36		592
	0	44		230
	0	35		586
	0	42		769
	0	61		566
	0	36		589
	0	31		418
	0	64		1067
	0	32		713
	1	40		436
	0	40		411
	0	25		905
	0	24		765
	0	37		592
	0	75		520
	0	29		693
	0	37		440
	0	34		314
	0	37		696
	0	49		416
	0	36		357
	0	26		193
	0	23		1028
	0	21		98
	0	36		396
	0	23		1066
	0	33		449
	0	22		693
	0	63		181
	0	24		790
	0	35		448
	0	76		881
	0	31		526
	0	42		571
	0	38		987
	0	28		432
	0	21		940
	0	49	0	866
	0	42	0	650
	0	28	1	476
sex: 0 is male, 1 is female	0	36	1	377
HEV: 0 is neg, 1 is pos	0	47	0	575
	0	47	0	608
	0	42	0	623
	0	52	0	815
	0	38	0	235
	0	40	0	437
	0	37	0	591
	0	51	0	237
	0	42	1	419
	0	62	1	222
	0	56	0	1079
	0	30	0	311
	0	60	1	247
	0	25	0	423
	0	56	0	602
	0	27	0	274
	0	57	0	173
	0	21	0	260
	0	52	0	377
	0	41	0	1245
	0	39	0	135
	0	43	0	227
	0	27	0	330
	0	55	0	713
	0	44	0	107
	0	33	1	368
	0	26	0	932
	1	61	0	128
	0	64	0	140
	0	38	0	583
	0	26	0	729
	0	36	0	1077
	0	43	0	284
	0	46	0	449
	0	45	0	683
	0	36	0	949
	0	48	0	702
